# Supplementary material for: Brain physiology during photoperiod-related caste determination in the primitively eusocial wasp Polistes jokahamae
Source: Sci Rep. 2024 Dec 5;14:30399. doi: 10.1038/s41598-024-80745-z (PMC11621535; doi:10.1038/s41598-024-80745-z)
Supplement: Supplementary file 1 — Supplementary Material 1 [file 41598_2024_80745_MOESM1_ESM.xlsx]

## Sheet: RT-qPCR (Fig 2)
Data of the relative expression levels of target genes
	Target genes								Reference gene		Relative expression levels (target / reference)
	PjTRH		PjILPR		PjAADC		PjEGFR		PjRPS3		PjTRH		PjILPR		PjAADC		PjEGFR
	Long	Short	Long	Short	Long	Short	L	S	Long	Short	Long	Short	Long	Short	Long	Short	Long	Short
1	0.557907	0.617698	0.844416	1.01927	0.822581	0.745555	1.04538	0.998899	1.37136	1.03361	0.406828	0.597613	0.615751	0.986132	0.599829	0.721312	0.762297	0.966419
2	1.10318	1.13445	0.878767	0.787661	0.700799	0.82078	1.05112	0.883125	1.31754	1.0396	0.837305	1.09124	0.666977	0.757654	0.531901	0.789512	0.797788	0.849482
3	0.983705	0.982383	0.679188	1.47448	0.744242	0.86352	1.20506	0.758831	0.882003	0.828653	1.11531	1.18552	0.770052	1.77938	0.843809	1.04208	1.36627	0.915741
4	1.38179	1.51215	1.15997	1.356	0.741967	0.953691	1.12693	0.888221	0.971716	0.904776	1.42201	1.6713	1.19374	1.49872	0.763563	1.05406	1.15974	0.981703
5	1.93063	1.09878	0.677602	1.49151	1.05252	0.99787	1.28406	0.989956	1.66885	1.53713	1.15686	0.714825	0.40603	0.970326	0.630684	0.649179	0.769429	0.644031
6	1.94402	2.16268	1.0399	0.916573	1.09246	1.06049	1.27151	1.08277	1.95791	2.32544	0.992906	0.930009	0.531129	0.39415	0.557974	0.456037	0.64942	0.46562
7	2.4096	2.15527	0.983482	1.31568	1.12369	1.06211	1.07742	1.00869	1.17446	0.926815	2.05167	2.32546	0.837392	1.41957	0.956774	1.14598	0.917375	1.08834
8	1.4507	2.12131	0.998751	1.13506	1.04969	1.13544	1.09425	0.930825	1.07956	0.910918	1.34379	2.32876	0.92515	1.24606	0.972332	1.24648	1.01361	1.02185
9	1.68664	1.26644	0.615608	0.816934	0.769437	0.739633	0.701894	0.621418	0.969287	0.667831	1.74008	1.89635	0.635114	1.22327	0.793817	1.10752	0.724134	0.930502
10	1.79464	1.55081	0.673293	0.613093	0.61249	0.776882	0.692456	0.628895	0.747149	0.789235	2.40198	1.96496	0.90115	0.77682	0.81977	0.984348	0.926798	0.796841
								mean	1.21398	1.0964	1.34687	1.4706	0.748248	1.10521	0.747045	0.919651	0.908686	0.866053

## Sheet: Trp-fed (Figs 3-4)
Data of he levels of tryptophan-related substances and lipid stores in Trp-fed experiments
			Lipid		pmol / brain				pmol / protein mg
ID	Photoperiod	Treatment	Lipid	IRL	Trp	5HT	NA5HT	protein mg	Trp	5HT	NA5HT
J088	Short	Trp-fed	15.8	0.180513	4775.35	41.4041	5.23116	0.138599	34454.4	298.733	37.7431
J103	Short	Trp-fed	12.3	0.117718	2047.14	30.7831	7.91962	0.190671	10736.5	161.446	41.5355
J106	Short	Trp-fed	11.1	0.123449	2322.67	19.2092	4.00581	0.126506	18360.1	151.844	31.6649
J111	Short	Trp-fed	9.2	0.0976683	1962.44	20.6753	3.17959	0.147617	13294.1	140.06	21.5394
J122	Short	Trp-fed	10.2	0.0970005	3722.58	28.1883	7.72555	0.128249	29026.1	219.793	60.2385
J143	Short	Trp-fed	2.5	0.0272528	909.198	22.91	2.90054	0.143811	6322.18	159.306	20.1691
J180	Short	Trp-fed	4.5	0.0409455	1725.45	29.5472	2.61154	0.136134	12674.6	217.045	19.1836
J204	Short	Trp-fed	17	0.148095	2437.32	25.3348	5.34573	0.1363	17882	185.875	39.2203
J216	Short	Trp-fed	19.5	0.196468	3859.96	44.619	7.46251	0.131669	29315.5	338.871	56.6761
J237	Short	Trp-fed	11.2	0.114318	1530.94	18.8704	5.65244	0.113128	13532.8	166.807	49.9652
J270	Short	Trp-fed	19.6	0.226981	1296.9	20.1534	6.3685	0.125869	10303.6	160.115	50.5964
J283	Short	Trp-fed	27.3	0.253129	2706.5	24.6625	2.63388	0.140881	19211.3	175.06	18.6958
J286	Short	Trp-fed	6.8	0.0663394	879.944	25.9328	5.97009	0.131208	6706.5	197.647	45.5011
J302	Short	Trp-fed	14.2	0.137648	3060.61	30.7092	6.00112	0.143737	21293.1	213.649	41.7507
J322	Short	Trp-fed	6.2	0.0589611	1731.86	34.9035	7.28472	0.133557	12967.2	261.338	54.5439
J094	Short	Control	10.5	0.115998	233.796	12.4835	3.4108	0.132619	1762.91	94.1305	25.7187
J123	Short	Control	17.1	0.160569	278.393	14.8549	2.2347	0.14103	1974	105.332	15.8456
J140	Short	Control	5.1	0.0523958	226.43	21.3943	3.36957	0.155847	1452.9	137.278	21.621
J144	Short	Control	12.6	0.139198	178.308	10.4919	1.73299	0.154534	1153.84	67.8933	11.2142
J171	Short	Control	2.7	0.0300282	48.1978	12.2333	1.6232	0.153711	313.56	79.5861	10.56
J181	Short	Control	9.5	0.0875323	382.719	17.8624	4.04366	0.147905	2587.6	120.77	27.3396
J217	Short	Control	4.2	0.0409743	221.27	15.1923	0.820645	0.168983	1309.42	89.9048	4.85639
J233	Short	Control	14.2	0.123703	204.567	14.1046	3.64222	0.135763	1506.79	103.891	26.8277
J259	Short	Control	4.5	0.0419886	152.943	21.1707	5.33401	0.146099	1046.85	144.907	36.5096
J284	Short	Control	5.3	0.0464569	142.59	19.2764	4.41074	0.171941	829.295	112.111	25.6526
J287	Short	Control	7.7	0.0723029	392.199	10.2702	3.35278	0.147895	2651.87	69.4425	22.67

## Sheet: TA-fed (Figs 5-6)
Data of he levels of tyramine-related substances and ovarian development in TA-fed experiments
			Ovary				pmol / brain				pmol / protein mg
ID	Photoperiod	Treatment	Oocyte length	Ovary_Stage	Head width	Standardized oocyte length	TA	OA	DA	protein mg	TA	OA	DA
J073	Long	TA-fed	0.368426	1	4.84	0.0761211	18.6936	8.31388	274.178	0.194758	95.9835	42.6882	1407.79
J096	Long	TA-fed	0.266332	1	4.49	0.0593167	50.6187	6.16499	85.2361	0.136459	370.944	45.1783	624.628
J104	Long	TA-fed	1.31567	2	4.79	0.27467	29.025	8.00575	127.196	0.13068	222.108	61.2623	973.342
J131	Long	TA-fed	0.91374	2	4.65	0.196503	40.287	9.02989	176.439	0.150146	268.32	60.1409	1175.12
J141	Long	TA-fed	2.02389	3	4.72	0.42879	26.7917	7.92973	173.184	0.135883	197.167	58.357	1274.51
J159	Long	TA-fed	1.45359	2	4.76	0.305377	46.2552	8.93448	158.901	0.139255	332.161	64.159	1141.07
J182	Long	TA-fed	1.86642	2	4.83	0.386422	14.7138	6.73502	106.902	0.132894	110.718	50.6795	804.413
J205	Long	TA-fed	1.59524	3	4.62	0.345291	14.6934	6.63156	70.0273	0.119598	122.856	55.4487	585.522
J219	Long	TA-fed	0.720782	1	4.65	0.155007	23.8479	6.58324	167.858	0.120757	197.486	54.5164	1390.05
J258	Long	TA-fed	2.41672	3	4.81	0.502438	11.3867	5.62447	239.584	0.115265	98.7873	48.7959	2078.55
J260	Long	TA-fed	2.02198	3	4.65	0.434835	12.617	5.73208	127.751	0.123261	102.36	46.5036	1036.43
J288	Long	TA-fed	2.13872	3	4.6	0.464938	28.1252	7.61912	156.424	0.148409	189.511	51.3386	1054
J296	Long	TA-fed	1.36517	2	4.46	0.306093	10.0246	4.88076	134.388	0.121815	82.2937	40.0671	1103.22
J312	Long	TA-fed	2.2899	3	4.69	0.488251	9.33464	5.10292	84.8424	0.111025	84.0771	45.962	764.176
J314	Long	TA-fed	1.66927	2	4.7	0.355163	17.4826	5.90863	48.7447	0.148413	117.797	39.8121	328.44
J324	Long	TA-fed	2.36857	3	4.89	0.48437	9.43768	4.61797	97.7275	0.138388	68.1973	33.3698	706.185
J084	Long	Control	1.16884	2	4.71	0.248161	10.9618	9.07723	93.3092	0.191867	57.1323	47.3099	486.321
J110	Long	Control	0.614986	1	4.5	0.136664	5.19127	5.02057	35.4245	0.134244	38.6704	37.3989	263.882
J121	Long	Control	2.13969	3	4.57	0.468204	3.7986	5.42432	28.5345	0.117	32.4666	46.3617	243.884
J142	Long	Control	0.460553	1	4.48	0.102802	5.32244	6.40212	31.8158	0.137524	38.7019	46.5528	231.348
J146	Long	Control	2.00763	3	4.73	0.424446	2.8267	5.28294	24.9803	0.150916	18.7303	35.0058	165.524
J203	Long	Control	1.95158	3	4.69	0.416114	5.76343	8.47178	42.95	0.146386	39.3713	57.8727	293.401
J206	Long	Control	0.473062	1	4.73	0.100013	5.54861	7.52567	46.575	0.14022	39.5709	53.6706	332.158
J223	Long	Control	0.216926	1	4.4	0.0493013	6.23417	5.14469	51.1119	0.119792	52.0414	42.9467	426.67
J236	Long	Control	2.00402	3	4.62	0.433772	2.82963	5.78241	34.3706	0.155254	18.2258	37.2449	221.383
J282	Long	Control	2.26111	3	4.85	0.466208	6.35481	5.10254	56.6762	0.12018	52.8775	42.4575	471.594
J315	Long	Control	1.62333	3	4.56	0.355993	6.26968	6.38348	61.2034	0.128463	48.8053	49.6911	476.427
J321	Long	Control	0.264621	1	4.79	0.0552445	7.75128	6.25623	47.2775	0.137811	56.2457	45.3972	343.06
			Number of individuals			Proportion of individuals			n
			I	II	III	I (%)	II (%)	III (%)
		TA-fed	3	6	7	18.75	37.5	43.75	16
		Control	5	1	6	41.6667	8.33333	50	12

## Sheet: No. females, colonies
Number of samples, females and colonies used in each experiment
							No. females in each colony
Experiment	Photoperiod		No. samples	No. females	No. colonies		J21005	J21013	J21016	Total
RNA-seq	Short		5	10	3		2	6	2	10
	Long		5	10	3		2	6	2	10
							No. females in each colony
Experiment	Photoperiod		No. samples	No. females	No. colonies		J22011	J22014	J22016	Total
RT-qPCR	Short		10	20	3		5	5	10	20
	Long		10	20	3		4	6	10	20
							No. females in each colony
Experiment	Photoperiod	Treatment	No. samples	No. females	No. colonies		J21008	J21011	J21009	J21016	J21017	Total
Bioassay	Short	Control	11	11	4		1	1	0	4	5	11
		Trp-fed	15	15	5		1	2	1	3	8	15
							No. females in each colony
Experiment	Photoperiod	Treatment	No. samples	No. females	No. colonies		J21008	J21011	J21012	J21016	J21017	Total
Bioassay	Long	Control	12	12	5		1	2	1	3	5	12
		TA-fed	16	16	5		1	1	1	6	7	16

## Sheet: R script
R script
data<-read.csv("Statistics.csv",sep=",",header=TRUE)
library(lme4)
library(car)
####Relationship between Lipid stores and brain level of tryptophan and serotonin corrected by the amount of protein in the brain####
data1S<-data[data$Ph=="S",] #Filtering only dataset of Short daylength"
# "Trp" data were standardized so that the mean is 0 and the standard deviation is 1 because the scales of the Trp data vary widely.
resultLipidTrppST<-lmer(Lipid~TrppST+(1|Colony),REML=FALSE,data=data1S)
Anova(resultLipidTrppST)
summary(resultLipidTrppST)
resultLipid5HTp<-lmer(Lipid~X5HTp+(1|Colony),REML=FALSE,data=data1S)
Anova(resultLipid5HTp)
####Relationship between log-transformed index lipid stores (lipid stores / head width cubed) and brain level of tryptophan and serotonin corrected by the amount of protein in the brain####
data1S<-data[data$Ph=="S",] #Filtering only dataset of Short daylength"
# "Trp" data were standardized so that the mean is 0 and the standard deviation is 1 because the scales of the Trp data vary widely.
resultLogIRLTrppST<-lmer(LogIRL~TrppST+(1|Colony),REML=FALSE,data=data1S)
Anova(resultLogIRLTrppST)
summary(resultLogIRLTrppST)
resultLogIRL5HTp<-lmer(LogIRL~X5HTp+(1|Colony),REML=FALSE,data=data1S)
Anova(resultLogIRL5HTp)
# finish
